# Supplementary material for: Intratumoral Microbiota Changes with Tumor Stage and Influences the Immune Signature of Oral Squamous Cell Carcinoma
Source: Microbiol Spectr. 2023 Jul 6;11(4):e04596-22. doi: 10.1128/spectrum.04596-22 (PMC10434029; doi:10.1128/spectrum.04596-22)
Supplement: Supplemental file 2 — Supplemental material. Download spectrum.04596-22-s0002.xlsx, XLSX file, 0.1 MB [file spectrum.04596-22-s0002.xlsx]

## Sheet: Table S1
Supplemental Table 1: Relative abundances of taxa at various taxonomic levels at each sample. First row represents taxonomic level, second row represents sample type, third row represents sample identification, followed by core Phyla, Genus and Species level identification.
Phylum
Sample type	Precancer	Precancer	Precancer	Precancer	Precancer	Precancer	Precancer	Precancer	Precancer	Precancer	Precancer	Precancer	Precancer	Precancer	Precancer	Normal T1	Normal T1	Normal T1	Normal T1	Normal T1	Normal T1	Normal T1	Normal T1	Normal T1	Normal T1	Tumour T1	Tumour T1	Tumour T1	Tumour T1	Tumour T1	Tumour T1	Tumour T1	Tumour T1	Tumour T1	Tumour T1	Tumour T1	Tumour T1	Tumour T1	Tumour T1	Tumour T1	Tumour T2	Tumour T2	Tumour T2	Tumour T2	Tumour T2	Tumour T2	Tumour T2	Tumour T2	Tumour T2
Sample ID	P1	P2	P3	P4	P5	P6	P7	P8	P9	P10	P11	P12	P13	P14	P15	A1	A2	A3	A4	A5	A6	A7	A8	A9	A10	B1	B2	B3	B4	B5	B6	B7	B8	B9	B10	B11	B12	B13	B14	B15	D1	D2	D3	D4	D5	D6	D7	D8	D9
k__Bacteria;p__Proteobacteria	29.5821	5.30249	29.8129	12.6745	5.73043	0.330946	3.70342	4.94733	15.3326	4.24379	28.7171	62.7906	58.7708	7.9198	61.5354	41.3824	20.1479	34.8697	33.0643	17.588	18.0443	9.59789	20.1483	8.86244	8.08865	41.5704	10.1837	18.6183	45.5659	6.80412	18.4893	6.01713	7.42113	6.91014	12.0269	74.8793	71.9917	4.6104	7.37343	44.8409	29.5612	6.7775	53.3992	14.7647	59.7225	4.62569	7.7541	48.7367	26.0844
k__Bacteria;p__Firmicutes	21.7818	37.1543	26.9937	75.9436	58.4325	63.1525	58.4618	66.7595	52.6075	72.5306	33.7167	2.85622	6.1144	30.4616	6.67504	29.4948	31.9575	20.8778	30.1745	30.894	28.8982	52.8643	21.3903	8.74125	29.4751	28.2799	47.4706	29.1829	14.7954	28.9662	29.1308	17.288	5.31322	26.3127	33.8055	1.76549	6.70366	46.9023	31.2647	25.6798	18.9302	37.6328	7.18262	52.9895	9.65242	39.4044	34.2837	12.2566	59.0856
k__Bacteria;p__Bacteroidetes	0.683354	0.505932	10.7334	0.813948	2.67623	0.0275788	0.0451441	0.153031	24.9307	0.454378	2.09537	4.60189	4.82471	20.3785	6.81119	9.71615	12.6532	14.6369	6.77392	16.2415	12.5695	12.6111	12.0621	1.02886	9.54767	3.56286	21.8649	22.7802	10.9833	29.8423	13.6484	21.6779	2.12979	8.63791	3.73354	3.73098	4.70767	10.9733	25.814	3.92663	13.1052	12.1503	4.13835	25.9145	5.01622	24.5807	12.5438	8.84116	3.68574
Unassigned;Other	4.66081	45.3807	11.5517	9.23062	0.464016	3.10538	30.6253	10.6641	1.72726	21.3987	3.30733	16.3032	17.0827	4.02862	11.2863	3.96644	5.84664	4.79794	1.55399	6.33508	5.09314	0.668777	20.6791	75.3033	4.41916	7.56595	1.86366	11.1387	19.1066	5.69288	4.50794	3.18058	81.7053	36.9395	3.28177	6.54013	4.57014	0.984291	0.45141	14.1321	7.71049	2.20481	21.9111	1.3096	11.0926	3.44081	1.47175	11.422	6.98051
k__Bacteria;p__Fusobacteria	7.50139	0.583767	6.30074	0.94128	3.63773	0.0311641	0.036329	0.0373185	1.99072	0.076349	6.40607	0.0631414	0.945143	21.1971	0.0277412	3.55783	1.92252	6.54876	10.0055	2.05424	2.52685	13.7378	4.49147	0.848302	35.4978	5.72834	14.8525	10.2497	1.03759	7.8878	2.15574	51.2926	2.45728	12.5303	16.7319	0.0774116	0.0315631	0.818221	22.6462	3.50039	21.0078	27.0815	1.587	4.17478	0.264773	12.3787	29.0042	9.87735	0.450641
k__Bacteria;p__Spirochaetes	0.00281989	0.0144988	0.00585979	0.131577	0.00866481	0.000275788	0.0010685	0.000751379	0.0046767	0.00270262	0.0037702	0.0180404	0.0393916	6.81012	0.0525622	0.00478671	0.937599	0.410766	0.00102755	0.989161	0.746505	0.00369305	2.90488	0.187472	3.761	0.12997	1.61802	0.156929	0.0294724	0.982753	0.775276	0.019558	0.0421191	2.48	29.617	0.0416246	0.0425852	32.0559	12.1745	0.245692	0.0783617	1.32363	0.0341111	0.000900998	0.0180239	15.1636	0.74525	0.0317973	0.00665608
k__Bacteria;p__Actinobacteria	35.7567	0.778865	11.1869	0.253685	29.0501	33.3514	7.10258	17.4297	0.713587	1.25402	21.6021	2.53521	2.06627	1.08914	1.8426	11.3258	3.12849	1.95499	17.8118	2.7991	2.37684	9.71708	16.1404	4.58148	3.98793	12.6595	1.74754	1.54608	8.35252	5.19435	2.04103	0.270926	0.689579	2.23462	0.0898064	1.89341	2.10797	0.107729	0.107723	1.44614	1.97176	6.21252	3.51512	0.464915	2.82289	0.059949	0.937096	2.31792	0.500439
k__Bacteria;p__Acidobacteria	0	0.00330674	0.00175794	0	0	0	0.00133562	0.00025046	0	0.00101348	1.26285	3.7142	3.97011	0.244457	3.60599	0	0.00135198	0.000810189	0	0.00856169	0.00070425	0.000335732	0.00181532	0.0329398	0.000905937	0.0020963	0.00031901	0.00065387	0	0	0.00857022	0.000320623	0.00555059	0.000630803	0	4.25129	3.5744	0.113217	0.0126733	2.27326	1.19934	0.139232	3.2741	0.0752334	3.65605	0.109319	0.22751	2.09105	1.13745
k__Bacteria;p__TM7	0.0197393	0.0623194	3.38081	0.00326493	0	0	0.0186987	0.00450827	0	0.00810786	0.038165	0.0509376	0.17317	1.49328	0.0777483	0.22454	0.365035	2.84943	0.611389	1.004	0.456354	0.764461	1.50563	0.116713	4.6316	0.255329	0.064121	5.90903	0.0862135	14.2929	0.344787	0.0455284	0.03363	2.50555	0.293514	0.0215737	0.00901804	0.0716268	0.00663838	0.0429127	2.4114	0.216583	0.511107	0.0846938	0.0789496	0.0102586	12.269	0.910513	0.0838173
k__Bacteria;p__Verrucomicrobia	0	0	0	0.000326493	0	0	0	0.00025046	0	0.00135131	0.205509	0.325258	0.4484	0.0483776	0.749377	0.000870311	21.8156	12.263	0.000342515	20.8894	27.977	0	0	0.00162666	0.000905937	0.00125778	0	0	0.000275443	0.000357885	27.5599	0.000320623	0.00816263	0.000630803	0	0.462185	0.598196	0.0248383	0.00362094	0.287048	0.172752	0.0297028	0.220324	0.01802	0.615096	0.015388	0.0504212	0.189522	0.141503
k__Bacteria;p__GN02	0	0	0	0.00261195	0	0	0	0	0	0	0.0168006	0.0122038	0.0283927	0.745358	0.0609576	0.298517	0	0	0	0.00171234	0.0133808	0.0255156	0	0	0	0.0972681	0.000957029	0	0.000550885	0.000357885	0.00461474	0.109332	0.00359156	0	0	0.00228428	0.00350701	0.000577636	0.0205186	0.0460256	1.02506	0.00216583	0.0679426	0.000900998	0.0642259	0.00384699	0.00584148	0.018927	0.0202148
Genus
Sample type	Precancer	Precancer	Precancer	Precancer	Precancer	Precancer	Precancer	Precancer	Precancer	Precancer	Precancer	Precancer	Precancer	Precancer	Precancer	Normal T1	Normal T1	Normal T1	Normal T1	Normal T1	Normal T1	Normal T1	Normal T1	Normal T1	Normal T1	Tumour T1	Tumour T1	Tumour T1	Tumour T1	Tumour T1	Tumour T1	Tumour T1	Tumour T1	Tumour T1	Tumour T1	Tumour T1	Tumour T1	Tumour T1	Tumour T1	Tumour T1	Tumour T2	Tumour T2	Tumour T2	Tumour T2	Tumour T2	Tumour T2	Tumour T2	Tumour T2	Tumour T2
Sample ID	P1	P2	P3	P4	P5	P6	P7	P8	P9	P10	P11	P12	P13	P14	P15	A1	A2	A3	A4	A5	A6	A7	A8	A9	A10	B1	B2	B3	B4	B5	B6	B7	B8	B9	B10	B11	B12	B13	B14	B15	D1	D2	D3	D4	D5	D6	D7	D8	D9
Unassigned;Other;Other;Other;Other;Other	4.66081	45.3807	11.5517	9.23062	0.464016	3.10538	30.6253	10.6641	1.72726	21.3987	3.30733	16.3032	17.0827	4.02862	11.2863	3.96644	5.84664	4.79794	1.55399	6.33508	5.09314	0.668777	20.6791	75.3033	4.41916	7.56595	1.86366	11.1387	19.1066	5.69288	4.50794	3.18058	81.7053	36.9395	3.28177	6.54013	4.57014	0.984291	0.45141	14.1321	7.71049	2.20481	21.9111	1.3096	11.0926	3.44081	1.47175	11.422	6.98051
k__Bacteria;p__Bacteroidetes;c__Flavobacteriia;o__Flavobacteriales;f__Flavobacteriaceae;g__Capnocytophaga	0.314888	0.387143	5.05143	0.0620337	0.0770869	0.00165473	0.00587674	0.0646186	0.0962621	0.0209453	0.280748	0.0334278	1.28023	4.99189	0.0558474	3.36375	0.997086	6.37457	0.556244	3.83107	1.02961	10.6924	9.44585	0.396904	2.24129	1.17393	3.71327	18.3577	4.52249	26.0591	0.699462	18.289	1.69064	3.17168	0.613312	0.102792	0.942134	1.11859	0.0328902	0.0862702	9.19656	9.01665	0.966294	3.91304	0.454659	13.3439	0.367091	6.2671	1.93741
k__Bacteria;p__Proteobacteria;c__Gammaproteobacteria;o__Enterobacteriales;f__Enterobacteriaceae;g__	0.00657975	0.184669	0.0149425	0.00718285	0.00298787	0.0179262	0.264186	0.0172817	2.32627	0.115875	9.13689	20.6584	21.0725	1.85248	19.4951	0.0039164	2.53429	21.9116	0.208592	3.26943	3.24871	0.00100719	0.028319	0.209839	0.00407671	0.0310252	0.00446614	5.43366	27.0242	0.181448	3.67663	0.00929806	0.32226	0.0807428	0.002738	28.5674	26.7933	1.35051	0.107421	20.788	6.96961	1.31744	19.8742	0.553213	19.7785	1.03516	2.17334	14.7451	8.4017
k__Bacteria;p__Firmicutes;c__Bacilli;o__Lactobacillales;f__Streptococcaceae;g__Streptococcus	17.6394	15.6913	7.09533	12.5667	54.0744	58.8066	54.7205	51.8396	15.4468	54.5318	28.0603	0.404848	3.7463	1.55322	4.20425	14.9454	7.34734	3.9124	23.8253	6.21408	6.06712	23.4401	13.1335	4.78237	8.08775	26.5894	21.5848	1.35122	8.08121	5.09307	5.7638	0.369678	2.56796	4.45694	0.306108	0.0639597	2.85621	2.35733	3.87531	3.1562	12.0316	22.3049	3.13067	1.49746	6.95112	5.90353	8.1212	4.1975	0.223102
k__Bacteria;p__Fusobacteria;c__Fusobacteriia;o__Fusobacteriales;f__Leptotrichiaceae;g__Leptotrichia	5.52887	0.333472	5.75402	0.0048974	0.0131466	0.00110315	0.00480824	0.015278	0.182391	0.0537146	5.03676	0.050407	0.859965	0.656309	0.00511022	2.89944	0.674639	4.58162	9.73941	1.03425	1.1606	3.32777	1.99068	0.562824	17.9276	4.82022	5.40913	7.10005	0.751132	6.31238	1.03568	24.9422	0.869156	10.1894	7.11114	0.0329951	0.0155311	0.0155962	0.0135785	0.130072	14.9691	4.64601	0.881855	3.37694	0.185062	12.2703	3.7862	8.99384	0.342665
k__Bacteria;p__Spirochaetes;c__Spirochaetes;o__Spirochaetales;f__Spirochaetaceae;g__Treponema	0.00281989	0.0144988	0.00585979	0.131577	0.00866481	0.000275788	0.0010685	0.000751379	0.0046767	0.00270262	0.0037702	0.0122038	0.0260906	6.80969	0.0430718	0.00478671	0.937599	0.410766	0.00102755	0.986307	0.746505	0.00369305	2.90488	0.187472	3.761	0.12997	1.61802	0.156929	0.0294724	0.982038	0.775276	0.019558	0.0421191	2.47906	29.617	0.031726	0.0288076	32.0559	12.1736	0.238132	0.0722556	1.32363	0.0265619	0.000900998	0.00304629	15.1636	0.74279	0.0307879	0.00443739
k__Bacteria;p__Fusobacteria;c__Fusobacteriia;o__Fusobacteriales;f__Fusobacteriaceae;g__Fusobacterium	1.97205	0.249532	0.546719	0.936383	3.62458	0.0300609	0.0315207	0.02179	1.80716	0.0222966	1.36819	0.00955079	0.085178	13.1686	0.0178858	0.65839	1.2303	1.96066	0.266134	1.00686	1.34793	10.4097	2.50043	0.281818	17.5702	0.907696	9.44333	3.14937	0.28646	1.57326	1.10094	26.335	1.58322	2.24944	9.62079	0.0426398	0.0160321	0.802625	22.6312	3.37009	6.03742	22.4256	0.705149	0.797834	0.0797112	0.108036	25.218	0.883258	0.103786
k__Bacteria;p__Proteobacteria;c__Gammaproteobacteria;o__Pseudomonadales;f__Moraxellaceae;g__Acinetobacter	0.128305	0.821853	28.3315	0.00685636	0.000597573	0.00193052	0.00908224	0.00200368	0.0015589	0.00709438	2.17124	6.78159	4.88968	0.422127	6.86448	0.0169711	0.0601632	0.0137732	0.00068503	0.0353883	0.0457763	0	0.00290452	0.0178932	0.00181187	0.0150933	0.00191406	0.0055579	0.123398	0.0050104	0.0257107	0.00192374	0.114603	0.0397406	0.0021904	5.46982	5.24223	0.382684	0.0353041	3.58488	1.71378	0.326112	3.65352	0.536094	4.9652	0.232422	0.505442	2.77293	1.99091
k__Bacteria;p__Firmicutes;c__Clostridia;o__Clostridiales;f__Veillonellaceae;g__Selenomonas	0.00751972	0.0157706	1.58185	0.0150187	0.970459	0.0284062	0.238275	0.0142762	0.0444287	0.0104727	0.0138902	0.176159	0.0422053	0.678571	0.00803034	0.00696249	0.385991	0.532294	0.00274012	1.04224	0.438044	0.260863	2.99311	0.559164	4.96589	0.176508	0.195234	0.221008	0.174631	2.06393	0.510917	0.441818	0.471473	7.10726	24.9667	0.0474622	0.0405812	11.5735	0.138803	0.119844	0.585169	0.0869425	0.874865	0.0382924	0.005331	0.24204	1.46406	0.635694	0.02268
k__Bacteria;p__Firmicutes;c__Bacilli;o__Gemellales;f__Gemellaceae;g__	0.584658	0.0775813	0.208316	61.2394	1.59791	0.0512966	0.368899	8.37587	2.24794	12.7452	0.46896	0.0191016	0.380359	3.4605	0.57928	1.47039	1.58858	1.56691	2.21299	1.10275	1.09159	1.80456	0.892413	0.381858	0.557151	0.137517	4.14777	9.2879	3.37004	0.812042	1.18665	1.57105	0.224635	2.94932	0.0323084	0.00431474	0.242485	0.122748	0.121	0.258588	0.522581	1.7568	0.175029	17.0703	0.132006	28.6575	3.50028	0.42245	0.0298291
k__Bacteria;p__Firmicutes;c__Clostridia;o__Clostridiales;f__Lachnospiraceae;g__	0.103866	0.00661349	0.291525	0.619358	0.285939	0.00689471	0.0112192	0.00325597	0.0455979	0.00135131	0.0862517	0.0286524	0.0823643	4.205	0.0204409	0.557434	3.2887	2.04411	0.496304	3.63073	3.72689	0.887003	0.240349	0.564044	2.17425	0.480052	0.756691	0.247817	0.80567	0.956986	4.02405	5.96262	0.294508	2.45383	1.72549	0.0220813	0.132515	29.0037	2.1445	0.62368	0.444474	0.698944	0.318184	8.41532	0.0261473	1.40095	0.236734	0.112552	0.0103539
k__Bacteria;p__Proteobacteria;c__Betaproteobacteria;o__Neisseriales;f__Neisseriaceae;g__Neisseria	13.0613	0.469812	0.0829161	0.188387	2.51997	0.0314399	0.230261	0.933463	1.97279	0.101348	1.34762	0.0339584	0.416937	0.349346	0.070813	35.8538	0.641515	1.95418	28.7319	0.579341	0.69932	8.78744	4.12224	3.44485	0.166239	1.50388	0.0580598	2.10677	1.79038	0.449862	0.358631	1.24786	0.150519	3.14739	0.0169756	0.0362946	1.56187	0.24665	0.0265535	0.00911618	2.38927	1.47833	1.24785	0.281111	0.563817	0.00256466	0.0138351	10.131	0.01701
k__Bacteria;p__Proteobacteria;c__Alphaproteobacteria;o__Caulobacterales;f__Caulobacteraceae;g__Brevundimonas	0.102456	0.00330674	0.000585979	0.000326493	0.000597573	0	0.000534249	0	0.00194863	0	0.0291695	0.102936	0.0593432	0.00128436	0.0357715	0.0156656	0.077063	0.00486113	0	0.0114156	0.002817	0	0.00907662	0.0597797	0.00317078	0.00293481	0	0	0	0	0.00197774	0.000641246	0.00130602	0.0160855	0	0.0162437	0.0155311	0.00288818	0.000905234	0.0362424	0.0315482	0.00340344	0.0542422	0.0675749	0.0528023	0.00256466	0.00276702	0.0408822	0.0182426
k__Bacteria;p__Firmicutes;c__Clostridia;o__Clostridiales;f__Peptostreptococcaceae;g__Peptostreptococcus	0.000469982	0.00788531	0.455892	0.332697	0.43593	0.0115831	0.0261782	0.0227918	2.95373	0.136145	0	0.0122038	0.0186727	3.51102	0.00803034	0.450821	0.42655	0.317594	0.00274012	0.57877	0.392972	1.93885	0.0203316	0.516057	1.77745	0.0863674	9.38272	0.452151	0.51976	3.19985	0.393571	2.97923	0.133541	3.58107	0.240396	0.017259	0.012024	1.4334	12.736	10.9025	0.021117	1.7766	0.169717	0.000900998	0.00330015	0.0073734	0.135891	0.0517337	0.034513
k__Bacteria;p__Bacteroidetes;c__Bacteroidia;o__Bacteroidales;f__Prevotellaceae;g__Prevotella	0.079897	0.0231472	5.57032	0.324208	0.199291	0.00496419	0.00614387	0.0623644	14.7659	0.226344	0.0956441	0.0206934	0.03888	5.07366	0.0146006	2.57655	0.458322	0.635998	4.08004	0.57135	0.308462	1.4789	1.28307	0.341598	1.43636	0.436868	3.99783	0.481576	0.569615	1.07044	0.310506	1.04812	0.161293	1.52749	0.390439	0.060914	0.105461	0.0993533	4.11218	0.344414	0.829413	0.541766	0.77421	1.01768	0.119567	10.6645	4.74451	0.501691	0.104032
k__Bacteria;p__Firmicutes;c__Clostridia;o__Clostridiales;f__[Tissierellaceae];g__Parvimonas	0.0051698	0.0625738	0.000585979	0.129618	0.124295	0.00496419	0.00587674	0.00801471	20.6406	0.306747	0.0203062	0.0100814	0.0235327	5.88752	0.0171557	0.013925	0.415734	0.621415	0.00137006	0.582766	0.46058	0.0849401	0.159748	0.0248065	0.781823	0.0318637	6.21654	1.24137	0.13056	6.0794	0.480592	2.0305	0.0946865	0.493919	0.0651644	0.0256346	0.00676353	0.0817354	2.49935	2.84091	0.616971	4.04174	0.112958	5.40599	0.0215779	0.00320583	10.5808	0.253874	0.436097
k__Bacteria;p__Proteobacteria;c__Gammaproteobacteria;o__Xanthomonadales;f__Xanthomonadaceae;g__Stenotrophomonas	0.00469982	0.00152619	0	0	0	0	0	0.000500919	0	0.000337828	3.03018	8.53257	6.53875	0.509464	7.71424	0.00217578	0.0223077	0	0.000342515	0.0114156	0.002817	0	0.00181532	0.0223665	0.000452968	0.00167704	0	0.00065387	0.225863	0.00143154	0	0	0.0124072	0.000315402	0	9.05741	8.58968	0.458354	0.0389251	4.32262	2.25188	0.458537	5.2134	0.186957	7.03946	0.299745	0.771383	4.56266	3.28564
k__Bacteria;p__Proteobacteria;c__Gammaproteobacteria;o__Pasteurellales;f__Pasteurellaceae;g__Haemophilus	10.6042	0.771997	0.085846	11.6147	0.0905323	0.0659134	0.286892	2.25263	4.12446	2.30297	1.90905	0.0100814	0.651752	0.0111311	0.0580375	4.45991	1.86911	0.288427	1.84068	0.339614	0.468326	0.347818	0.107467	0.219599	0.0258192	21.8266	3.54962	0.149409	11.8435	0.0658509	0.417963	0.0554677	0.098931	0.0444716	0.0060236	0.017259	1.23497	0.488102	0.388345	0.0300167	0.823561	0.0163984	1.21402	7.19582	2.00573	0.0567431	0.0138351	0.887296	2.84338
k__Bacteria;p__Proteobacteria;c__Epsilonproteobacteria;o__Campylobacterales;f__Campylobacteraceae;g__Campylobacter	0.346847	0.113701	0.769977	0.248135	0.343306	0.0121347	0.0120206	0.625398	0.0280602	0.00202697	0.0898896	0.0063672	0.361431	1.80795	0.00511022	0.355522	0.204825	3.05522	2.23765	0.487446	0.154231	0.0282015	3.34963	0.375758	5.43471	0.199148	5.95687	5.90608	1.61354	3.99686	0.0949317	4.4884	0.785245	2.38696	11.7236	0.0124366	0.00275551	0.0566083	6.57864	0.194775	0.908284	0.741951	0.436454	1.9831	0.00507715	1.99947	1.84652	0.220562	0.0120796
k__Bacteria;p__Bacteroidetes;c__Bacteroidia;o__Bacteroidales;f__Porphyromonadaceae;g__Porphyromonas	0.222302	0.0295063	0.0931707	0.0352613	0.461327	0.00441261	0.0114864	0.00475873	8.29725	0.0631738	0.069848	0.0100814	0.0585759	3.81541	0.00292012	0.828971	0.717226	1.18531	2.12257	0.624433	0.55847	0.372662	0.369963	0.127693	3.22966	1.59947	8.19664	2.33988	5.7741	1.59366	0.518828	0.215459	0.0695456	1.42625	0.898064	0.0299494	0.00325651	0.110617	5.40153	0.198999	0.208625	0.405938	0.2234	14.4754	0.250557	0.117333	2.74949	0.224852	0.0530021
k__Bacteria;p__Proteobacteria;c__Gammaproteobacteria;o__Xanthomonadales;f__Xanthomonadaceae;g__	0.00657975	0.00254365	0	0	0	0.000275788	0.000267125	0.000500919	0	0	2.38594	6.78637	4.97179	0.393871	5.46793	0.000870311	0.0108159	0	0.000342515	0.00799091	0.00070425	0	0.00290452	0.0146399	0	0.000419259	0	0.000326935	0.00964049	0	0	0	0.0117542	0.000946205	0	7.27643	6.5	0.380084	0.02595	3.19022	1.62295	0.370666	4.15261	0.156774	5.2914	0.212226	0.537416	2.92434	1.99978
k__Bacteria;p__Firmicutes;c__Bacilli;o__Gemellales;f__Gemellaceae;g__Gemella	0.00281989	0.00203492	0.00380887	0.43391	0.545883	0.0107557	0.0681168	0.0548507	1.69336	0.242222	0.00535766	0.0143262	0.0764812	3.18565	0.00839536	0.00913826	0.13655	0.951162	0.0133581	0.0930371	0.103525	0.0476739	0.179717	0.168359	0.372793	0.0268326	1.04603	6.44912	0.233024	0.484935	0.0883392	1.03914	0.0793407	1.79684	0.0372368	0.00558378	0.0463427	0.0453444	0.109232	0.145414	0.274775	0.410579	0.0685018	14.1646	0.00609258	0.122463	2.78208	0.0267501	0.0135587
k__Bacteria;p__Proteobacteria;c__Gammaproteobacteria;o__Pseudomonadales;f__Pseudomonadaceae;g__Pseudomonas	0.00140995	0.0261996	0.0055668	0.00097948	0.000298787	0.00110315	0.002137	0.00025046	0	0.00202697	0.528887	1.58119	1.55802	0.123727	1.88969	0.00217578	2.3538	0.0202547	0.00616527	0.238015	0.0176063	0.00167866	0.00290452	0.0622197	0.184358	0.0205437	0.00063802	0.0238663	0.0154248	0.169996	0.218211	0.00128249	0.0277529	0.0362712	0.0060236	1.99265	1.63978	0.0973316	0.00965583	0.970762	0.471188	0.0878707	1.27469	0.0297329	1.45003	0.048408	0.14081	0.802756	0.545306
k__Bacteria;p__Firmicutes;c__Bacilli;o__Bacillales;f__[Exiguobacteraceae];g__Exiguobacterium	0	0.0180599	0	0.000326493	0	0.000827365	0.004274	0.000751379	0	0.00304045	0.00499387	0.0164486	0.0153474	0.00299684	0.121185	0.000870311	1.82856	0	0.000342515	0.00228312	0.00352125	0.000335732	0.00181532	0.00813329	0.0013589	0.00461185	0	0.000980806	0.00440708	0.000357885	0.00197774	0.000320623	0.0065301	0.00220781	0	0.00786806	0.0160321	0.000577636	0	0.00844914	0.00534285	0.000309404	0.0106248	0.000450499	0.0238626	0	0.000307446	0.0025236	33.9729
k__Bacteria;p__Actinobacteria;c__Actinobacteria;o__Actinomycetales;f__Corynebacteriaceae;g__Corynebacterium	0.0249091	0.214175	0.0750053	0.00195896	0.000298787	0.00110315	0.0197672	0.0220404	0	0.0253371	0.00529151	0.0949773	0.0422053	0.00684993	0.0565774	0.0269796	0.458998	0.112616	0.00239761	0.174659	0.216205	0.00503597	0.0555489	0.125659	0.115054	0.0444415	0.0768814	0.0205969	0.031125	0.100924	0.178656	0.0041681	0.113624	0.120799	0.0087616	0.146701	0.0408317	0.00693163	0.000301745	0.0326848	0.0450326	0.0491952	0.354252	0.00360399	0.0695569	0.0019235	0.00614893	0.0317973	0.0234196
k__Bacteria;p__Bacteroidetes;c__Bacteroidia;o__Bacteroidales;f__;g__	0.000469982	0.00356111	0.00205093	0.0695431	0	0	0.00160275	0.00025046	0.00272808	0.00236479	0.00482851	0.0111426	0.115617	3.53799	0.046722	0	0.214965	0.156366	0.00102755	0.111302	0.0908483	0.000335732	0.115455	0.0727929	0.0308018	0.00377333	0.938208	0.0814069	0.00771239	0.0841031	0.0711988	0.00160311	0.00522408	1.202	0.0147852	0.00786806	0	9.09025	11.7765	0.294608	0.011449	0.139232	0.00643078	0	0.00660029	0.000961748	0.0298223	0.00479483	0.0130656
k__Bacteria;p__Proteobacteria;c__Gammaproteobacteria;o__Enterobacteriales;f__Enterobacteriaceae;Other	0.000469982	0.00585039	0.00322289	0.000652987	0.000298787	0.000827365	0.0152261	0.00150276	1.80404	0.0435798	1.37758	2.5559	3.13317	0.247026	2.85552	0.000435155	0.116946	0.426159	0.00068503	0.228312	0.16902	0	0.00108919	0.0142333	0.000905937	0.00251555	0	0.00196161	0.476791	0.00322097	0.196456	0.00160311	0.00848913	0.00315402	0	4.75155	4.49048	0.209393	0.015389	2.06648	1.17746	0.211323	3.20952	0.0720799	3.22754	0.17055	0.345877	2.58568	1.39827
k__Bacteria;p__Firmicutes;c__Bacilli;o__Bacillales;f__[Exiguobacteraceae];g__	0	0.00661349	0	0	0	0	0.000534249	0	0	0.00101348	0.00367099	0.0031836	0.00486001	0.00128436	0.00766532	0	1.51152	0.00324076	0	0.00114156	0	0	0.000726129	0.000406664	0	0.00167704	0.00063802	0	0.00165266	0	0.000659248	0	0.00457107	0.000315402	0	0.00228428	0.011022	0	0.000301745	0.00400222	0.00127211	0	0.000279599	0	0.00888501	0	0.000307446	0.00277596	23.7474
k__Bacteria;p__TM7;c__TM7-3;o__;f__;g__	0.0145694	0.0590127	3.2557	0.000652987	0	0	0.00133562	0.000500919	0	0.00439176	0.0237787	0.0334278	0.104618	1.47316	0.00985542	0.215402	0.241329	2.78705	0.609677	0.873863	0.2817	0.740624	0.659325	0.0601863	4.594	0.249459	0.0558267	5.90739	0.0716151	14.2546	0.212278	0.0381541	0.0284059	1.04903	0.2853	0.0124366	0.00425852	0.0109751	0.00331919	0.0171206	2.07175	0.168935	0.446799	0.0585649	0.0170084	0.0092969	11.9923	0.892848	0.0727239
k__Bacteria;p__Actinobacteria;c__Actinobacteria;o__Actinomycetales;f__Micrococcaceae;g__Rothia	34.6537	0.106579	0.111629	0.23279	0.133856	32.7592	5.24366	17.3253	0.191355	0.859433	20.8373	0.0546518	0.343014	0.00385309	0.167542	8.19876	0.732774	0.117477	17.4566	0.293381	0.445086	2.04763	5.73896	2.89504	0.0493735	12.0981	0.53147	0.0258279	8.11564	0.0286308	0.301276	0.0243673	0.130929	0.287646	0.0032856	0	0.337425	0.00115527	0.0144837	0.21612	0.798374	5.80287	0.776167	0.00270299	1.26599	0.0019235	0.000614893	0.177913	0
k__Bacteria;p__Firmicutes;c__Bacilli;o__Bacillales;f__Staphylococcaceae;g__Staphylococcus	0.0117496	0.0251821	0.00585979	0.0381997	0.000597573	0.00248209	0.0112192	4.88446	0.0561204	0.0111483	0.0215298	0.277504	0.0746906	0.0723524	0.0653378	0.011314	0.27648	0.112616	0.00239761	0.113014	0.100708	0.00134293	0.0199686	0.0695396	0.00452968	0.0117393	0.00255208	0.00882725	0.0165266	0.00465251	0.0810875	0.00160311	0.0865238	0.0135623	0.0016428	0.113452	0.103206	0.0179067	0	0.047582	0.0228979	0.00649748	0.0623506	0.00585649	0.0520408	0.00673224	0.00614893	0.0454247	0.0276104
k__Bacteria;p__Firmicutes;c__Clostridia;o__Clostridiales;f__Peptostreptococcaceae;g__	0.000939964	0.00483293	0	0.0359143	0	0	0.000267125	0	0	0.000675655	0.00201739	0.0042448	0.00409264	0.0560838	0.000365015	0.0435155	0.0932867	0.166899	0	0.0719182	0.104229	0	0.0228731	0.00894662	0.995624	0.0385718	0.0746483	0.0987344	0.00633518	0.00178943	0.092954	0.00128249	0.00326505	0.0126161	1.61323	0	0.00125251	0	0.0748327	0.0647026	0.0213714	1.1021	0.0810837	0.000450499	0	0	0	0	0.0591652
k__Bacteria;p__Firmicutes;c__Bacilli;o__Bacillales;f__Bacillaceae;g__Bacillus	0.027259	0.0684242	0.00966866	0.00522389	0.00388423	0.0617766	0.67262	0.0651195	0.00389725	0.0179049	0.0853918	0.63725	0.346084	0.0136999	0.395677	0.011314	0.209557	0.0413196	0.00205509	0.015411	0.0330998	0.00100719	0.0232361	0.0988195	0.00317078	0.0234785	0.00223307	0.0140582	0.0374602	0.00930502	0.0323031	0.00320623	0.736595	0.0249167	0.0005476	0.464216	0.631513	0.123036	0.00241396	0.170984	0.805243	0.0163984	0.223679	0.0500054	0.321383	0.044561	0.0258255	0.561752	0.0517695
k__Bacteria;p__Proteobacteria;c__Betaproteobacteria;o__Burkholderiales;f__Comamonadaceae;g__	0.0220892	0.00661349	0	0.00097948	0	0.000551577	0.00186987	0.00100184	0.000779451	0.00135131	0.0899888	0.25681	0.24121	0.46023	0.220834	0.0039164	0.0324476	0.012963	0.00068503	0.246577	0.233811	0.00436451	2.38098	0.107359	1.53602	0.172735	0.00478515	0.00261548	0.00605974	1.29232	0.109435	0.0041681	0.0545263	0.0205011	0.0936396	0.290611	0.265782	0.0626735	0.0144837	0.135409	2.54727	0.160271	0.179223	0.00630699	0.215271	0.0102586	0.0279776	0.0953919	0.118577
k__Bacteria;p__Actinobacteria;c__Actinobacteria;o__Actinomycetales;f__Actinomycetaceae;g__Actinomyces	0.903306	0.157706	2.29352	0.00163247	0.00627452	0.00606734	0.0125549	0.012523	0.0265013	0.246276	0.396797	0.216485	0.309761	0.616922	0.0755582	2.98473	0.686807	1.14075	0.185643	1.08562	0.75566	6.8318	9.52754	0.894255	3.31256	0.314864	0.819217	1.4614	0.0680343	1.47449	0.668477	0.192694	0.0933804	1.19853	0.0651644	0.0456855	0.134018	0.0124192	0.0748327	0.231462	0.159268	0.198328	0.870671	0.185155	0.0111697	0.0144262	0.281313	1.29435	0.0485648
k__Bacteria;p__Proteobacteria;c__Gammaproteobacteria;o__Pasteurellales;f__Pasteurellaceae;g__Aggregatibacter	4.77267	0.0223841	0.0152355	0.463947	0.00328665	0.000827365	0.000801374	0.4631	0.513268	0.127699	0.827493	0.0074284	0.163705	0.00256872	0.0259161	0.0126195	0.077063	0.0947921	0.00616527	0.123859	0.0690165	0.00537171	0.0406632	0.137453	0.0326137	15.9859	0.434172	0.356359	0.681721	0.108439	0.0415326	0.00480934	0.0163253	0.17694	0.0005476	0.000253808	0.00175351	0.0358134	0.0280623	0.00400222	0.151381	0.00278464	0.119668	2.86247	0.121344	0.00320583	0	0.0166557	0.00147913
k__Bacteria;p__GN02;c__BD1-5;o__;f__;g__	0	0	0	0.00261195	0	0	0	0	0	0	0.00277804	0	0.0102316	0.744074	0	0.298517	0	0	0	0.00171234	0.0133808	0.0255156	0	0	0	0.0972681	0.000957029	0	0.000550885	0.000357885	0.00461474	0.109332	0.00359156	0	0	0	0.000250501	0	0.0202169	0.0153419	1.00573	0.000309404	0.0248843	0	0	0	0	0	0
k__Bacteria;p__Verrucomicrobia;c__Verrucomicrobiae;o__Verrucomicrobiales;f__Verrucomicrobiaceae;g__Akkermansia	0	0	0	0.000326493	0	0	0	0.00025046	0	0	0.00208353	0.0021224	0	0	0	0.000870311	21.8102	12.2622	0.000342515	20.8888	27.977	0	0	0	0.000452968	0.000419259	0	0	0	0	27.5599	0	0	0.000315402	0	0	0	0	0	0	0.004834	0	0	0.000450499	0	0	0	0	0
k__Bacteria;p__Firmicutes;c__Clostridia;o__Clostridiales;f__Veillonellaceae;g__Veillonella	0.169194	0.11014	13.0243	0.0355878	0.00956117	0.00441261	0.0141576	0.197863	1.67231	0.251006	0.181697	0.111426	0.0243	0.0111311	0.0270111	7.43289	0.222401	0.0656253	2.0753	0.469752	0.149301	18.3588	0.1042	0.480271	0.134985	0.0557615	0.144192	0.0451171	0.0132212	0.504261	0.138442	0.131135	0.0610564	0.0974591	0.0071188	0.0327413	1.13753	0.0433227	0.000603489	0.331073	0.0956624	0.18162	0.464414	0.0292824	0.197247	0.213187	0.162639	3.19235	0.0880082
k__Bacteria;p__Bacteroidetes;c__Bacteroidia;o__Bacteroidales;f__Bacteroidaceae;g__Bacteroides	0.00281989	0	0	0.000326493	0.0833615	0.000275788	0.0010685	0	0	0	3.3072e-05	0.0010612	0.000767369	0.0423839	0	0.000435155	4.7076	2.32119	0.000342515	5.07309	5.01849	0.000335732	0.00217839	0.00121999	0.000905937	0	0.0379622	0.00130774	0.000275443	0.00644194	5.81127	0	0	0.143823	0	0	0.00200401	0	3.87621	0.464703	0.0167918	1.28124	0.0198515	0.0013515	0.000507715	0	0	0	0
k__Bacteria;p__Proteobacteria;c__Alphaproteobacteria;o__Rhizobiales;f__Brucellaceae;g__Ochrobactrum	0.0502881	0.00203492	0	0	0	0	0.000267125	0.000500919	0	0.00472959	0.648376	1.37001	1.31757	0.0787742	1.89954	0.013925	0.969371	0.00486113	0.00479521	0.138699	0.016902	0.000671463	0.161564	1.18258	0.211083	0.0100622	0.000957029	0.000980806	0.00110177	0.000357885	0.0197774	0	0.0186108	0.00220781	0	0.578429	0.449649	0.0398569	0.00422443	0.868705	0.447018	0.0560021	1.2157	0.0369409	1.43404	0.029173	0.0876222	0.693736	0.473075
k__Bacteria;p__Firmicutes;c__Clostridia;o__Clostridiales;f__;g__	0	3.68549	0.0301779	0.000326493	0.000298787	0	0	0.00150276	0.00116918	0.00101348	0.00463007	0.0143262	0.0526927	0.0115593	0.0178858	0.00304609	4.77588	2.34793	0.00102755	5.58279	5.43188	0.000335732	0.170277	0.00284665	0.0919526	0.0545037	0.0491275	0.00588483	0.000550885	0.304918	5.50868	0.00641246	0.00946865	0.0179779	0.0509268	0.0225889	0.0260521	0.00866454	0.00814711	0.00422457	0.0796338	0.305691	0.0324335	0.0022525	0.0192932	0.0134645	0.0384308	0.057538	0.00517695
k__Bacteria;p__Proteobacteria;c__Deltaproteobacteria;o__Desulfovibrionales;f__Desulfovibrionaceae;g__	0	0.00050873	0	0	0	0	0	0	0	0	0	0	0	0	0	0	4.26009	1.66008	0	4.90243	5.39033	0	0.000363065	0	0	0	0.00031901	0.000326935	0	0.0114523	5.84291	0	0.00555059	0.000630803	0	0	0.000751503	0	0	0	0	0.000309404	0	0	0	0.000320583	0.000307446	0	0
k__Bacteria;p__Firmicutes;c__Clostridia;o__Clostridiales;f__Ruminococcaceae;g__	0	0.0109377	0	0	0	0	0	0	0	0	0.0111783	0.037142	0.0419495	0.00256872	0.0755582	0.000435155	3.17513	1.6139	0	3.75858	3.62337	0	0.000363065	0.00365998	0	0.000838518	0	0.0166737	0.000550885	0.00143154	3.90604	0.000320623	0	0	0	0.0154823	0.0170341	0.000866454	0	0.0326848	0.00915916	0.00216583	0.064867	0	0.0621951	0.00128233	0.000922339	0.019684	0.0189822
k__Bacteria;p__Bacteroidetes;c__Sphingobacteriia;o__Sphingobacteriales;f__Sphingobacteriaceae;g__Pedobacter	0.00845968	0.00254365	0.000878969	0	0.000298787	0	0	0	0	0	0.00238118	0.00955079	0.0025579	0	0.047087	0	0	0	0	0	0.002817	0	0	0	0	0.00125778	0	0	0	0.000357885	0	0	0	0.00536183	0	0	0.00175351	0	0	0.00133407	0.000508842	0	0.0114636	0.001802	0.00279243	0	0	0	0
k__Bacteria;p__Firmicutes;c__Clostridia;o__Clostridiales;f__Ruminococcaceae;g__Oscillospira	0	0	0	0	0	0	0	0	0	0	0	0	0	0	0	0	3.02979	1.61633	0.000342515	3.58963	3.76774	0	0	0	0	0	0.0296679	0.000980806	0.00165266	0	3.84737	0	0.00359156	0.000630803	0	0	0.000751503	0	0	0	0	0	0	0	0	0.000320583	0.000307446	0.00277596	0
k__Bacteria;p__Firmicutes;c__Bacilli;o__Lactobacillales;f__Enterococcaceae;Other	0.00704973	0.00381547	0.00029299	0.00163247	0.00089636	0	0.00400687	0.00100184	0.0370239	0.00270262	0	0	0	0	0	0.00130547	0.0135198	0.00648151	0	0.0633565	0.0352125	0.000335732	0.00943968	0.0264332	0.013589	0.0071274	0.00255208	0.00457709	0.109075	0.00214731	0.0125257	0.00352685	0.0127337	0.00567723	0	0	0	0	0	0	0.000508842	0	0	0	0	0	0	0	0
k__Bacteria;p__Proteobacteria;c__Alphaproteobacteria;o__Rhodobacterales;f__Rhodobacteraceae;g__Paracoccus	0.00751972	0.0228928	0.00029299	0	0	0	0.00400687	0	0	0.00810786	0.011939	0.13265	0.0245558	0.00299684	0.0164257	0.0039164	0.00878788	0.00324076	0	0.00342468	0.0683123	0	0.00689823	0.0443264	0.000905937	0.00251555	0	0.000326935	0.0126704	0.000715771	0.00197774	0	0.0114277	0.00252321	0	0.0129442	0.0192886	0	0	0.00822679	0.00636053	0.00123762	0.0301967	0.000450499	0.0220856	0.000641165	0.00307446	0.0199364	0.00788869
k__Bacteria;p__Actinobacteria;c__Actinobacteria;o__Actinomycetales;f__Actinomycetaceae;g__Arcanobacterium	0	0.00356111	0.00029299	0.0133862	28.9085	0.567848	1.75394	0.0468359	0.0015589	0.0060809	0	0	0	0	0	0.000435155	0.411002	0.165279	0	0.418381	0.400014	0.00167866	0.000726129	0.0056933	0.0013589	0.000838518	0	0.000326935	0.00165266	0.000357885	0.437081	0.000320623	0.00195903	0.000630803	0	0	0	0	0	0	0	0	0	0	0	0	0	0	0
k__Bacteria;p__Firmicutes;c__Bacilli;o__Bacillales;f__Bacillaceae;g__Geobacillus	0	16.2046	0.0386746	0	0	0	0	0	0.000389725	0.000337828	0	0	0	0	0	0	0.00337995	0.000810189	0	0.0108448	0.00492975	0.000671463	0	0	0	0.000419259	0	0	0.000275443	0	0.00659248	0	0	0	0.0071188	0	0	0	0	0	0	0	0	0	0	0	0	0	0
k__Bacteria;p__Actinobacteria;c__Actinobacteria;o__Actinomycetales;f__Gordoniaceae;g__Gordonia	0.000939964	0	0	0	0	0	0	0	0	0	0	0.00848959	0	0	0	0	0.00202797	0.00162038	0	0.00057078	0	0	0	0	0	0	0	0	0	0.000357885	0	0	0	0	0	0.00583759	0	0	0	0.00177877	0	0	0	0.000450499	0	0	0	0	0.000246522
Species
Sample type	Precancer	Precancer	Precancer	Precancer	Precancer	Precancer	Precancer	Precancer	Precancer	Precancer	Precancer	Precancer	Precancer	Precancer	Precancer	Normal T1	Normal T1	Normal T1	Normal T1	Normal T1	Normal T1	Normal T1	Normal T1	Normal T1	Normal T1	Tumour T1	Tumour T1	Tumour T1	Tumour T1	Tumour T1	Tumour T1	Tumour T1	Tumour T1	Tumour T1	Tumour T1	Tumour T1	Tumour T1	Tumour T1	Tumour T1	Tumour T1	Tumour T2	Tumour T2	Tumour T2	Tumour T2	Tumour T2	Tumour T2	Tumour T2	Tumour T2	Tumour T2
Sample ID	P1	P10	P11	P12	P13	P14	P15	P2	P3	P4	P5	P6	P7	P8	P9	A1	A10	A2	A3	A4	A5	A6	A7	A8	A9	B1	B10	B11	B12	B13	B14	B15	B2	B3	B4	B5	B6	B7	B8	B9	D1	D10	D11	D12	D13	D14	D15	D2	D3
p_Actinobacteria; g_Rothia; s_mucilaginosa	34.2114	0.637818	20.694	0.040856	0.191587	0.001712	0.086509	0.065372	0.039261	0.216139	0.129673	21.5777	3.97909	16.92	0.186678	8.12348	0.034879	0.327856	0.100463	17.3658	0.226599	0.347195	2.0295	1.46243	2.83038	12.0269	0.002738	0	0.336673	0.001155	0.014182	0.189883	0.449166	0.019943	8.08892	0.027557	0.231396	0.02052	0.075749	0.282915	0.674471	0.001246	0	0.20786	0.00396	0.033971	0.049458	5.67571	0.726119
p_Actinobacteria; g_Rothia; s_dentocariosa	0.442253	0.221615	0.143334	0.013796	0.151428	0.002141	0.081033	0.041207	0.072368	0.016651	0.004183	11.1816	1.26457	0.405244	0.004677	0.075282	0.014495	0.404919	0.017014	0.090766	0.066781	0.097891	0.01813	4.27654	0.06466	0.071274	0.000548	0	0.000752	0	0.000302	0.026237	0.082305	0.005885	0.026718	0.001074	0.06988	0.003847	0.055179	0.004731	0.123903	0	0	0	0.005198	0.003874	0.172136	0.127165	0.050048
p_Bacteroidetes; g_Capnocytophaga; s_granulosa	0.00893	0.000676	0.031551	0.012734	0.155009	1.0536	0.00584	0.006613	0.010548	0.037547	0.026293	0	0.000801	0.006762	0.011302	0.575275	0.482411	0.179814	0.490974	0.002055	1.09875	0.233811	0.02048	6.61903	0.03782	0.511077	0.170851	0.022081	0.10496	0.581101	0.011768	0.003335	0.239576	0.229835	0.01267	2.33055	0.137783	1.97215	0.241287	0.44724	5.45021	0	0	0.436008	0.041086	0.376061	0.011605	7.21221	0.566747
p_Bacteroidetes; g_Capnocytophaga; s_leadbetteri	0.145694	0.01081	0.170784	0.007428	0.476792	0.393871	0.029201	0.037137	0.001465	0	0.001195	0	0	0.033562	0.036634	0.068755	1.45403	0.317716	3.50893	0.519938	2.06223	0.358463	10.5786	1.16471	0.202926	0.132067	0.363059	0.023604	0.827906	0.162893	0.009958	0.044914	0.878872	6.0228	4.25889	19.5137	0.303254	7.21658	0.716352	1.64703	1.60464	0.000996	0.00351	36.6977	34.7253	0.226769	0.015197	1.72462	0.168319
p_Bacteroidetes; g_Capnocytophaga; s_ochracea	0.00752	0.006081	0.006912	0.005837	0.218189	3.27127	0.020806	0.015516	0.452083	0.000326	0	0.000276	0	0.02204	0.006236	0.029155	0.263175	0.13655	0.750235	0.016098	0.393838	0.210571	0.066139	1.04708	0.061813	0.049053	0.061879	0.046701	0.00501	0.059496	0.003923	0.02935	0.511692	2.65864	0.082357	3.46541	0.114709	1.42196	0.115909	0.574662	1.69546	0.002242	0.00027	8.45602	2.97947	0.167171	0.042827	0.008663	0.159931
p_Bacteroidetes; g_Capnocytophaga; s_sputigena	0.149924	0.003378	0.063432	0.004775	0.420007	0.254732	0	0.327368	4.56683	0.024161	0.000299	0.000552	0.005075	0.00025	0.04209	2.67055	0.02129	0.262284	1.5345	0.017811	0.245435	0.200711	0.021151	0.544234	0.087026	0.464958	0.013142	0.010406	0.003257	0.059785	0.00513	0.001334	1.61515	9.38958	0.158104	0.520008	0.123279	7.63755	0.600116	0.382267	0.400459	0.001993	0.00027	3.67869	0.927652	0.091482	0.051668	0.011757	0.017056
p_Firmicutes; g_Exiguobacterium; s_aurantiacum	0	0.000676	0.003803	0.005837	0.008697	0.000856	0.010585	0.009666	0	0.000326	0	0.000552	0.002137	0	0	0	0.001359	1.82517	0	0.000343	0	0	0.000336	0.000363	0.000407	0.002096	0	0.001269	0.01002	0	0	0.004447	0	0	0.002479	0.000358	0.001978	0.000321	0.00653	0.001577	0.00229	41.6507	0.028351	0.010718	0.002475	0.013707	0.001934	0	0
p_Firmicutes; g_Streptococcus; s_dysgalactiae	0.00188	0.015878	3.31e-05	0	0	0	0	0.001781	0.010841	0.077379	50.3814	3.81029	24.8875	1.05769	0.055731	0	0.022195	0.824709	0.435882	0.000343	0.855598	1.02821	0.009065	3.4444	0.036193	0.010062	0.000548	0	0	0	0	0	0.001276	0.003269	0.003856	0.002147	1.05414	0.002244	0.890379	0.012301	0	0	0	0	0	0	0	0	0
p_Firmicutes; g_Streptococcus; s_periodonticum	14.279	53.0048	23.7843	0.198975	3.32731	0.240176	4.03379	14.8806	1.26337	11.8354	2.9045	44.7067	25.5641	39.7499	14.4643	10.4616	1.01148	4.25739	2.53103	20.4553	3.22433	3.34448	22.252	7.8618	4.02598	25.7836	0.040522	0.035787	1.23798	2.06476	0.14363	0.598555	8.69206	0.805241	7.30171	2.50591	3.1868	0.230207	1.48233	3.63784	7.84889	0.027153	0.061293	1.32678	6.15596	0.819169	26.3968	19.2165	2.30362
p_Fusobacteria; g_Fusobacterium; s_canifelinum	0.013629	0.000676	0.181499	0.000531	0.015092	0.552276	0.00219	0.086993	0.105183	0.183489	0.011653	0.001103	0.001603	0.002254	0.017538	0.007833	1.71901	0.12303	0.145834	0.011303	0.135846	0.125357	4.2601	0.205495	0.062626	0.148418	0.94242	0.002538	0.000752	0.239719	0.082075	0.008449	0.279134	0.0971	0.012946	0.198626	0.145035	6.87896	0.402254	0.485719	0.658951	0.006975	0.076954	0.15044	0	0.055426	0.42882	9.53398	0.183417
p_Fusobacteria; g_Fusobacterium; s_nucleatum	0.373166	0.01554	0.372192	0.00902	0.06318	12.1	0.014601	0.162285	0.420147	0.641559	3.28635	0.0262	0.028849	0.018534	1.15359	0.145777	14.5367	1.04103	1.76135	0.048637	0.823635	1.07539	5.42777	2.28186	0.203739	0.566419	7.89639	0.039848	0.015281	0.555686	22.4595	3.34719	9.0417	3.03102	0.209612	1.33241	0.887348	19.2428	1.16856	1.69718	5.34819	0.013701	0.154178	0.23657	0.00198	0.073603	5.54123	12.6692	0.503837
p_Proteobacteria; g_Brevundimonas; s_diminuta	0.102456	0	0.029169	0.102936	0.059343	0.001284	0.035772	0.003307	0.000586	0.000326	0.000598	0	0.000534	0	0.001949	0.015666	0.003171	0.077063	0.004861	0	0.011416	0.002817	0	0.009077	0.05978	0.002935	0	0.016244	0.015531	0.002888	0.000905	0.036242	0	0	0	0	0.001978	0.000641	0.001306	0.016085	0.031548	0.011957	0.025381	0.00268	0.004208	0.04291	0.00525	0.003403	0.054242
p_Proteobacteria; g_Neisseria; s_cinerea	0.153684	0.033107	0.039752	0	0.010999	0.05694	0.0073	0.02213	0.020802	0.004244	0.116826	0.002758	0.019233	0.798716	0.713197	0.061792	0.029896	0.207529	0.030787	5.07641	0.061644	0.204233	0.069832	0.373231	0.016267	0.467055	0.000548	0.005076	0.032064	0.10513	0.002112	0.002001	0.024564	0.020924	0.576226	0.007158	0.10482	0.067651	0.018611	0.003154	0.151126	0.000249	0	0.02182	0.004208	0.103402	0.061063	0.151299	0.364597
p_Proteobacteria; g_Neisseria; s_mucosa	7.31574	0.027702	0.805567	0.019632	0.265766	0.014556	0.052197	0.394266	0.024318	0.174674	2.08075	0.01572	0.177371	0.086909	0.373747	18.8531	0.060245	0.317716	1.12211	0.019523	0.3516	0.188035	6.12441	3.65098	1.34362	0.520301	0.009857	0.014467	1.46994	0	0.019613	0.003335	0.014993	1.17762	0.037736	0.297761	0.143716	1.05934	0.111665	0.209427	1.8013	0.003986	0	0.003445	0.699451	0.143332	0.076536	1.14882	0.162447
p_Proteobacteria; g_Neisseria; s_subflava	5.51477	0.035472	0.488803	0.00902	0.130964	0.008562	0.009125	0.042225	0.031057	0.007836	0.086648	0.007722	0.028315	0.036066	0.793091	16.8988	0.063416	0.085851	0.052662	14.9809	0.130138	0.273953	2.566	0.073702	0.778356	0.497661	0.000548	0.016244	0.04985	0.132856	0.004828	0.002446	0.015631	0.264164	1.00344	0.134923	0.086361	0.11318	0.016325	0.040056	0.345758	0.000747	0	0.029093	0.021038	0.162701	0.060786	0.152227	0.579888
p_Proteobacteria; g_Haemophilus; s_parainfluenzae	10.5976	1.90129	1.90706	0.007428	0.609547	0.007278	0.058037	0.749105	0.077056	11.6104	0.064538	0.063156	0.280214	1.40232	0.044429	4.44903	0.025366	1.63049	0.247918	1.81019	0.24144	0.380999	0.345132	0.022147	0.182186	21.731	0.005476	0.017005	1.23497	0.487813	0.004828	0.011784	3.25741	0.140909	7.63858	0.031136	0.328305	0.049376	0.088809	0.033117	0.679559	0.004235	0.00621	0.022202	0.786821	0.311099	0.717832	0.013614	1.20871
p_Spirochaetes; g_Treponema; s_denticola	0.00235	0.001351	0	0.001061	0	3.14412	0.00146	0.002798	0	0.020569	0	0	0	0.00025	0	0	3.3266	0.072331	0.006482	0	0.028539	0.012677	0.001007	0.292267	0.046766	0.100203	25.4913	0.00533	0.005261	0.022239	5.33575	0.081601	0.605481	0.020597	0.011844	0.065493	0.00857	0.004168	0.023835	1.41962	0	0	0	0.652672	0.000248	0.002086	0.008289	0.298575	0.003355
p_Spirochaetes; g_Treponema; s_medium	0	0.000338	0.000529	0.005837	0.024812	1.14608	0.00073	0.003561	0	0.106763	0.004482	0.000276	0.001068	0.00025	0.004677	0.002611	0.283105	0.748998	0.236575	0.000343	0.759137	0.64791	0.000671	0.892776	0.0305	0.015932	3.55612	0.004569	0.01002	29.263	5.46279	0.113841	0.528918	0.018962	0.010467	0.433041	0.700781	0.001282	0.009469	0.232451	0.000254	0.000249	0	0.622048	0.000495	0.00149	0.016026	0.20235	0.002516
p_Verrucomicrobia; g_Akkermansia; s_muciniphila	0	0	0.002084	0.002122	0	0	0	0	0	0.000326	0	0	0	0.00025	0	0.00087	0.000453	21.8102	12.2622	0.000343	20.8888	27.977	0	0	0	0.000419	0	0	0	0	0	0	0	0	0	0	27.5599	0	0	0.000315	0.004834	0.009466	0	0.000383	0	0.013111	0	0	0
[truncated: 45 more columns]
